# Supplementary material for: CenhANCER: a comprehensive cancer enhancer database for primary tissues and cell lines
Source: Database (Oxford). 2023 May 18;2023:baad022. doi: 10.1093/database/baad022 (PMC10198702; doi:10.1093/database/baad022)
Supplement: baad022_Supp [file baad022_supp.zip]

Archive with 2 entries (2 files):
- suppl_data/supplement material Fig S1-S5.docx
- suppl_data/supplementary table S1-S3.xlsx
