# Supplementary material for: CenhANCER: a comprehensive cancer enhancer database for primary tissues and cell lines
Source: Database (Oxford). 2023 May 18;2023:baad022. doi: 10.1093/database/baad022 (PMC10198702; doi:10.1093/database/baad022)
Supplement: baad022_Supp [file baad022_supp.zip › suppl_data/supplementary table S1-S3.xlsx]

## Sheet: S1
Table S1. Cancer type and its abbreviation in CenhANCER.
Abbreviation	Cancer type
BC	Brain Cancer
BLCA	Bladder urothelial carcinoma
BRCA	Breast carcinoma
CBM	Chondroblastoma
ccRCC	Clear cell renal cell carcinoma
CESC	Cervical cancer
CHDM	Chordoma
CLL	Chronic Lymphocytic Leukemia
COAD	Colorectal adenocarcinoma
CTCL	Cutaneous T-Cell Lymphoma
DIPG	Diffuse Intrinsic Pontine Glioma
DLBCL	Diffuse Large B-Cell Lymphoma
ESCA	Esophageal Cancer
FFPE	Micropapillary Carcinoma
GBM	Glioblastoma
HNSC	Head and Neck Squamous Cell Carcinoma
IA	Intracranial Aneurysm
KIRC	Kidney Cancer
LAML	Acute Myeloid Leukemia
LGG	Ependymoma
LIHC	Hepatocellular Carcinoma
LKM	Leukemia
LPM	Lymphoma
LUAD	Lung Cancer
MGM	Meningioma
MM	Multiple Myeloma
NBM	Neuroblastoma
OS	Osteosarcoma
OV	Epithelial Ovarian Cancer
PDAC	Pancreatic Cancer
PRAD	Prostate adenocarcinoma
RMS	Rhabdomyosarcoma
RT	Rhabdoid Tumor
SARC	Sarcoma
SKCM	Skin Cancer
STAD	Gastric Adenocarcinoma
TGCT	Tenosynovial giant cell tumor
THCA	Thyroid Cancer
UCEC	Endometrial Carcinoma
UCS	Leiomyoma
WT	Wilms Tumor

## Sheet: S2
Table S2. GWAS risk SNPs in Colorectal camcer super enhancers. Phenotype is the disease/trait in GWAS catalog. SNP gene is the SNP related gene annotated by GWAS catalog. Gene symbol is the gene related to super enhancer annotated by CenhANCER.
Chr	Start	End	SNP gene	RSID	Phenotype	Super enhancer ID	Gene symbol
chr20	63685277	63685277	RTEL1-TNFRSF6B	rs3787089	Colorectal cancer	COAD_39_64, COAD_5_18, COAD_42_582, COAD_17_594, COAD_25_884, COAD_9_491, COAD_15_347, COAD_23_424, COAD_40_511, COAD_33_416, COAD_34_685, COAD_6_780, COAD_47_417, COAD_66_693, COAD_49_120, COAD_56_518, COAD_67_225, COAD_64_595, COAD_43_623, COAD_62_694, COAD_59_953	TNFRSF6B
chr20	63685281	63685281	RTEL1-TNFRSF6B	rs3787088	Colorectal cancer	COAD_39_64, COAD_5_18, COAD_42_582, COAD_17_594, COAD_25_884, COAD_9_491, COAD_15_347, COAD_23_424, COAD_40_511, COAD_33_416, COAD_34_685, COAD_6_780, COAD_47_417, COAD_66_693, COAD_49_120, COAD_56_518, COAD_67_225, COAD_64_595, COAD_43_623, COAD_62_694, COAD_59_953	TNFRSF6B
chr20	63678201	63678201	RTEL1-TNFRSF6B	rs41309367	Colorectal cancer	COAD_59_953	TNFRSF6B
chr20	63679453	63679453	RTEL1-TNFRSF6B	rs8114049	Colorectal cancer	COAD_17_594, COAD_62_694, COAD_59_953	TNFRSF6B

## Sheet: S3
Table S3. GTEx eQTL in Colorectal camcer super enhancers. Phenotype is the tissues in GTEx. P value is the SNP gene cis regulation significant calculated by GTEx. Gene symbol is the gene related to super enhancer annotated by CenhANCER.
Chr	Start	End	Gene	RSID	P value	Phenotype	Super enhancer ID	Gene symbol
chr22	30181782	30181782	LIF	rs714027	2.05825e-05	Colon_Sigmoid	COAD_14_1020, COAD_25_1141	LIF
chr22	30196498	30196498	LIF	rs713875	5.43666e-05	Colon_Sigmoid	COAD_14_1020, COAD_40_613, COAD_25_1141	LIF
chr22	30282430	30282430	LIF	rs9608862	8.94802e-05	Colon_Sigmoid	COAD_14_1020, COAD_40_613, COAD_25_1141	LIF
chr22	30284700	30284700	LIF	rs9606713	8.94802e-05	Colon_Sigmoid	COAD_14_1020, COAD_40_613, COAD_25_1141	LIF
chr9	120873843	120873843	PHF19	rs10985070	6.63998e-05	Colon_Sigmoid	COAD_25_198, COAD_21_380, COAD_10_125, COAD_39_83, COAD_19_250, COAD_1_322, COAD_23_197, COAD_2_134, COAD_32_702, COAD_55_243, COAD_56_135, COAD_63_93, COAD_51_350	PHF19
chr9	120876986	120876986	PHF19	rs73541868	7.36691e-05	Colon_Sigmoid	COAD_25_198, COAD_21_380, COAD_10_125, COAD_39_83, COAD_19_250, COAD_1_322, COAD_23_197, COAD_2_134, COAD_33_156, COAD_32_702, COAD_55_243, COAD_56_135, COAD_63_93, COAD_51_350	PHF19
chr9	120877952	120877952	PHF19	rs11794516	5.6392e-05	Colon_Sigmoid	COAD_25_198, COAD_21_380, COAD_39_83, COAD_19_250, COAD_1_322, COAD_23_197, COAD_2_134, COAD_33_156, COAD_32_702, COAD_55_243, COAD_56_135, COAD_63_93, COAD_51_350	PHF19
chr9	120882435	120882435	PHF19	rs34748466	4.69868e-05	Colon_Sigmoid	COAD_25_198, COAD_21_380, COAD_19_250, COAD_1_322, COAD_23_197, COAD_2_134, COAD_33_156, COAD_32_702, COAD_55_243, COAD_56_135, COAD_63_93, COAD_51_350	PHF19
chr9	120883482	120883482	PHF19	rs7858209	4.69868e-05	Colon_Sigmoid	COAD_25_198, COAD_21_380, COAD_19_250, COAD_1_322, COAD_23_197, COAD_2_134, COAD_33_156, COAD_32_702, COAD_55_243, COAD_56_135, COAD_63_93, COAD_51_350	PHF19
chr9	120885807	120885807	PHF19	rs10818482	3.72881e-05	Colon_Sigmoid	COAD_25_198, COAD_21_380, COAD_19_250, COAD_1_322, COAD_23_197, COAD_2_134, COAD_33_156, COAD_32_702, COAD_55_243, COAD_56_135, COAD_63_93, COAD_51_350	PHF19
chr9	120889023	120889023	PHF19	rs2072438	7.71584e-05	Colon_Sigmoid	COAD_25_198, COAD_21_380, COAD_19_250, COAD_23_197, COAD_2_134, COAD_33_156, COAD_32_702, COAD_55_243, COAD_56_135, COAD_63_93, COAD_51_350	PHF19
chr20	63688208	63688208	TNFRSF6B	rs2777940	1.59065e-05	Colon_Sigmoid	COAD_39_64, COAD_5_18, COAD_11_382, COAD_28_450, COAD_19_397, COAD_26_259, COAD_21_769, COAD_13_61, COAD_42_582, COAD_32_636, COAD_17_594, COAD_25_884, COAD_29_649, COAD_9_491, COAD_37_602, COAD_15_347, COAD_23_424, COAD_40_511, COAD_33_416, COAD_36_91, COAD_30_408, COAD_1_760, COAD_34_685, COAD_10_769, COAD_6_780, COAD_60_368, COAD_47_417, COAD_66_693, COAD_49_120, COAD_56_518, COAD_67_225, COAD…	TNFRSF6B
chr20	63688251	63688251	TNFRSF6B	rs2777941	6.02886e-05	Colon_Sigmoid	COAD_39_64, COAD_5_18, COAD_11_382, COAD_28_450, COAD_19_397, COAD_26_259, COAD_21_769, COAD_13_61, COAD_42_582, COAD_32_636, COAD_17_594, COAD_25_884, COAD_29_649, COAD_9_491, COAD_37_602, COAD_15_347, COAD_23_424, COAD_40_511, COAD_33_416, COAD_36_91, COAD_30_408, COAD_1_760, COAD_34_685, COAD_10_769, COAD_6_780, COAD_60_368, COAD_47_417, COAD_66_693, COAD_49_120, COAD_56_518, COAD_67_225, COAD…	TNFRSF6B
chr9	120873843	120873843	PHF19	rs10985070	6.63998e-05	Colon_Sigmoid	COAD_25_198, COAD_21_380, COAD_10_125, COAD_39_83, COAD_19_250, COAD_1_322, COAD_23_197, COAD_2_134, COAD_32_702, COAD_55_243, COAD_56_135, COAD_63_93, COAD_51_350	PHF19
chr9	120876986	120876986	PHF19	rs73541868	7.36691e-05	Colon_Sigmoid	COAD_25_198, COAD_21_380, COAD_10_125, COAD_39_83, COAD_19_250, COAD_1_322, COAD_23_197, COAD_2_134, COAD_33_156, COAD_32_702, COAD_55_243, COAD_56_135, COAD_63_93, COAD_51_350	PHF19
chr9	120877952	120877952	PHF19	rs11794516	5.6392e-05	Colon_Sigmoid	COAD_25_198, COAD_21_380, COAD_39_83, COAD_19_250, COAD_1_322, COAD_23_197, COAD_2_134, COAD_33_156, COAD_32_702, COAD_55_243, COAD_56_135, COAD_63_93, COAD_51_350	PHF19
chr9	120882435	120882435	PHF19	rs34748466	4.69868e-05	Colon_Sigmoid	COAD_25_198, COAD_21_380, COAD_19_250, COAD_1_322, COAD_23_197, COAD_2_134, COAD_33_156, COAD_32_702, COAD_55_243, COAD_56_135, COAD_63_93, COAD_51_350	PHF19
chr9	120883482	120883482	PHF19	rs7858209	4.69868e-05	Colon_Sigmoid	COAD_25_198, COAD_21_380, COAD_19_250, COAD_1_322, COAD_23_197, COAD_2_134, COAD_33_156, COAD_32_702, COAD_55_243, COAD_56_135, COAD_63_93, COAD_51_350	PHF19
chr9	120885807	120885807	PHF19	rs10818482	3.72881e-05	Colon_Sigmoid	COAD_25_198, COAD_21_380, COAD_19_250, COAD_1_322, COAD_23_197, COAD_2_134, COAD_33_156, COAD_32_702, COAD_55_243, COAD_56_135, COAD_63_93, COAD_51_350	PHF19
chr9	120889023	120889023	PHF19	rs2072438	7.71584e-05	Colon_Sigmoid	COAD_25_198, COAD_21_380, COAD_19_250, COAD_23_197, COAD_2_134, COAD_33_156, COAD_32_702, COAD_55_243, COAD_56_135, COAD_63_93, COAD_51_350	PHF19
chr9	120896705	120896705	PHF19	rs2900179	3.50104e-05	Colon_Sigmoid	COAD_55_243, COAD_63_93, COAD_51_350	PHF19
chr20	63688208	63688208	TNFRSF6B	rs2777940	1.59065e-05	Colon_Sigmoid	COAD_39_64, COAD_5_18, COAD_11_382, COAD_28_450, COAD_19_397, COAD_26_259, COAD_21_769, COAD_13_61, COAD_42_582, COAD_32_636, COAD_17_594, COAD_25_884, COAD_29_649, COAD_9_491, COAD_37_602, COAD_15_347, COAD_23_424, COAD_40_511, COAD_33_416, COAD_36_91, COAD_30_408, COAD_1_760, COAD_34_685, COAD_10_769, COAD_6_780, COAD_60_368, COAD_47_417, COAD_66_693, COAD_49_120, COAD_56_518, COAD_67_225, COAD…	TNFRSF6B
chr20	63688251	63688251	TNFRSF6B	rs2777941	6.02886e-05	Colon_Sigmoid	COAD_39_64, COAD_5_18, COAD_11_382, COAD_28_450, COAD_19_397, COAD_26_259, COAD_21_769, COAD_13_61, COAD_42_582, COAD_32_636, COAD_17_594, COAD_25_884, COAD_29_649, COAD_9_491, COAD_37_602, COAD_15_347, COAD_23_424, COAD_40_511, COAD_33_416, COAD_36_91, COAD_30_408, COAD_1_760, COAD_34_685, COAD_10_769, COAD_6_780, COAD_60_368, COAD_47_417, COAD_66_693, COAD_49_120, COAD_56_518, COAD_67_225, COAD…	TNFRSF6B
chr19	41167139	41167139	CYP2S1	rs73043209	8.3365e-05	Colon_Transverse	COAD_21_243, COAD_14_425, COAD_5_132, COAD_27_292, COAD_50_186, COAD_65_294, COAD_47_653, COAD_44_516, COAD_60_807	CYP2S1
chr19	41177061	41177061	CYP2S1	rs11882051	5.84448e-05	Colon_Transverse	COAD_21_243, COAD_14_425, COAD_5_132, COAD_27_292, COAD_50_186, COAD_47_653	CYP2S1
chr19	41177634	41177634	CYP2S1	rs61182157	3.41953e-06	Colon_Transverse	COAD_5_132, COAD_27_292	CYP2S1
chr19	41178982	41178982	CYP2S1	rs12972301	7.58663e-05	Colon_Transverse	COAD_5_132, COAD_27_292	CYP2S1
chr19	41179118	41179118	CYP2S1	rs12972363	3.41953e-06	Colon_Transverse	COAD_5_132, COAD_27_292	CYP2S1
chr19	41180019	41180019	CYP2S1	rs749755909	4.99072e-06	Colon_Transverse	COAD_5_132, COAD_27_292	CYP2S1
chr19	41189899	41189899	CYP2S1	rs8109640	8.59849e-05	Colon_Transverse	COAD_5_132, COAD_27_292	CYP2S1
chr19	41191317	41191317	CYP2S1	rs10425852	6.62083e-05	Colon_Transverse	COAD_5_132, COAD_27_292	CYP2S1
chr19	41191586	41191586	CYP2S1	rs34271878	2.60133e-05	Colon_Transverse	COAD_5_132, COAD_27_292	CYP2S1
chr19	41167139	41167139	CYP2S1	rs73043209	8.3365e-05	Colon_Transverse	COAD_21_243, COAD_14_425, COAD_5_132, COAD_27_292, COAD_50_186, COAD_65_294, COAD_47_653, COAD_44_516, COAD_60_807	CYP2S1
chr19	41177061	41177061	CYP2S1	rs11882051	5.84448e-05	Colon_Transverse	COAD_21_243, COAD_14_425, COAD_5_132, COAD_27_292, COAD_50_186, COAD_47_653	CYP2S1
